# Supplementary material for: Effect of Slow-Release Urea Administration on Production Performance, Health Status, Diet Digestibility, and Environmental Sustainability in Lactating Dairy Cows
Source: Animals (Basel). 2021 Aug 14;11(8):2405. doi: 10.3390/ani11082405 (PMC8388657; doi:10.3390/ani11082405)
Supplement: Supplementary file 1 [file animals-11-02405-s001.zip]

Archive with 1 entries (1 files):
- animals-1303832-supplementary.pdf
